# Supplementary material for: Prediction of African Swine Fever Virus Inhibitors by Molecular Docking-Driven Machine Learning Models
Source: Molecules. 2021 Jun 11;26(12):3592. doi: 10.3390/molecules26123592 (PMC8231271; doi:10.3390/molecules26123592)
Supplement: Supplementary file 1 [file molecules-26-03592-s001.zip]

Archive with 1 entries (1 files):
- molecules-1206933-supplementary.pdf
